# Supplementary material for: Estrogen Promotes Melanogenesis Through Facilitating M2 Macrophage Skewing in Melasma
Source: Int J Mol Sci. 2026 Jul 6;27(13):6044. doi: 10.3390/ijms27136044 (PMC13361750; doi:10.3390/ijms27136044)
Supplement: Supplementary file 1 [file ijms-27-06044-s001.zip]

Archive with 1 entries (1 files):
- ijms-4374819-supplementary.pdf
